# Supplementary material for: Organization and evolution of Gorilla centromeric DNA from old strategies to new approaches
Source: Sci Rep. 2015 Sep 21;5:14189. doi: 10.1038/srep14189 (PMC4585704; doi:10.1038/srep14189)
Supplement: Supplementary Dataset [file srep14189-s2.xls]

## Sheet: Table S1
Table S1. Hybridization results of 71 gorilla centromeric plasmids on gorilla metaphase chromosomes, classified by hybridization pattern. "Exceptional" clones indicated below the dotted line. In vitro enzymatic digestion results are also shown. RE= restriction enzyme.
	PLASMID	GGO chromosome
		1-I	2-III	3-IV	4-Va	5-VI	6-VII	7-VIII	8-X	9-XI	10-XII	11-IIq	12-IIp	13-IX	14-XIII	15-XV	16-XVIII	17-XVI	18-XIV	19-XVIIa	20-XIX	21-XX	22-XXI	23-XXII	X
GROUP 1	E.5	++		+++	+++	+++	+++	++	++		++							+++			+++	+++			++
	E.50	+++		++		+++	++		+++	+++	+++							++			+++	+++
	E.59		++					++			++											++
	E.73	++		+++	++		+++	+++			++											++
	F.8	+++	++	++	+++	+++	+++	+++	+++	++	+++							+++			+++	+++			++
	G.100	+++			++	+++					+++										++	+++
	G.105	++		+++		++		+++	++	++												+++			++
	A1.36				++			++												+++	++
	A1.41	+++	++		+++	++	++	++	++	++	++							++		++		++			++
	E.32			++							++							+++		+++					++
	E.54	+++								+++	+++							+++		++	++	++			++
GROUP 2	A1.3																			+++			++
	A1.6												++	++			++		+++	++			++	+++
	A1.8												++	++			++		++	+++				++
	A1.9												+++	++	++		++			++			+++	+++
	A1.12																		++	+++			++	++
	A1.50											++	++		+++	+++	++		+++	+++				++
	A1.52													++						+++
	A1.60											++		++			++		++	+++			++	++
	A1.62																+++		++				+++	+++
	A1.64											++	++				++		+++	+++			+++	+++
	A1.65															++								++
	A2.4												++	++			++		++	+++			+++	+++
	B1.1											++		++	++				++	+++			++	++
	C5c													++			++		++	+++				+++
	C7b											++	++	++			++		++	++			++	++
	C15													++						+++			++	+++
	C30a													++	++	++	++		++	+++			++	++
	C35a													++			++		++	+++				++
	C40														++	++				++			++	+
	C41											++	++	+++	++	++	++			+++			+++	+++
	C42b											++	++				++		++	+++			++	++
	E.7																			+++				++
	E.20											++		++					++	+++			++	++
	E.24													++			++		++	+++				++
	E.33																++		++	+++				++
	E.34																		++	+++				++
	E.36																			+++
	E.56													++					++	+++			++	++
	F.18											++	++	++	++	++	++		++	+++			++	++
	G.84													+++					++	++			+++	++
	A1.4				+++								++	++			++		++	+++
	A1.18				++								++		++	++			+++
	A1.49				++							++		++		++				++			++	++
	A2.1				++								++	++			++		++	+++			++
	A2.2				+++									++			+			+++			++	++
	A2.5				++									++			++			+++			++	++
	B1.3				+++								++	+			++		++	+++			++	++
	B1.4				++									++	++
	C13				++									+++		++	++			+++				+++
	E.12				+++									++			++		++	+++			++	++
	E.83				++							++		+++					++	++			++	++
	F.94				+++							++		++			++			++			++
GROUP 3	26a								+++			++	++	++						++			++	++
	A1.7				+++	++		++				++	+++				++	+++		++		++	+++	+++	++
	A1.10		++		++	++		++				++			++						++		++	++
	A1.19		++		++							++							++	++
	A1.40				++		++			++			++						++	+++				++
	A1.44	++			+++		++		++					++				+++	++		++	++	++	++	++
	A1.73				++								++	+++			+++		+++	+++	++		++	+++	++
	C8				+++	+++					+++									+++	+++	+++		+++	++
	E.27																		++	+++				++	++
	E.35									++	+++	++						++			++				++
	E.95											++		+++						+++	++			+++
	E.104				++									++	++	++	++		++	+++	++		++	++	++
	G.18	++	+++		++	++	++	++	+++	++	++	++	++		++		++	++	++	++	++	+++	++	++	+++
	G.81		+++		+++	++														++				++
	G.97												++	+++		++	++			+++	++		++	++
GROUP 4	A1.15										+
	E.1				+								+							+			+	+	+
	E.31																			+
	BAC ID	GGO chromosome																								RE	restriction pattern
		1-I	2-III	3-IV	4-Va	5-VI	6-VII	7-VIII	8-X	9-XI	10-XII	11-IIq	12-IIp	13-IX	14-XIII	15-XV	16-XVIII	17-XVI	18-XIV	19-XVIIa	20-XIX	21-XX	22-XXI	23-XXII	X		170bp ladder	340bp ladder	higher bands
GROUP 1	CH255-54G3	+++		++		++	+++	++	++		+++							+++				++			++	NA
	CH255-65K23	+++	++	++	++		++		+++		++										++				++	EcoRI		X
	CH255-74N2			+++																						EcoRI		X
	CH255-82B2	++		+++	++	++	++	++	++		++							++			++	++			++	EcoRI		X
	CH255-90G14	++		+++	++	++	++	++	++		++							++			++	++			++	EcoRI		X
	CH255-54A1	++			+++		++	++	+++		+++							++				++			+++	EcoRI		X
	CH255-63P2	++					++		+++		+++															EcoRI		X
	CH255-74D1	++	++		+++	++	+++		++	++	+++							++			++	++			++	EcoRI		X
	CH255-77P5	+++		++	++		+++	++	++		+++							+++							++	EcoRI		X
	CH255-72A8	+++	+++				+++		+++		++							++			+++	++			++	EcoRI		X
	CH255-83C18	+++	+++				+++		+++		+++							+++								EcoRI		X
	CH255-54L2	+++	+++	++			+++	++	+++		+++							++				++			++	EcoRI		X
	CH255-94H12	+++	++	++	++	++	+++	+++										+++							++	EcoRI		X
	CH255-69O1	++	++	++	++	++	+++	++	++		++							++			++	+++				EcoRI		X
	CH255-75P5	+++	++	+++	+++	++	++	++			+++							++				+++				EcoRI		X
	CH255-85J11	++		+++	++	++	++	++			+++							++				++			++	EcoRI		X
	CH255-77K24	+++	++	++	+++	++	+++	+++	++	+++	+++							++			++	+++				EcoRI		X
	CH255-86E1	+++	++		++	++	+++	+++	+++		+++							+++				+++				EcoRI		X
	CH255-93P10	+++			++	++	+++		++		++											+++				EcoRI		X
	CH255-52M24	++		+++	++			++										+++								EcoRI		X
	CH255-53A22	++		++	+++	++	++	++	++	++	++							++				+++			++	EcoRI		X
	CH255-58E7	++		+++	++	++		++		++												++				EcoRI		X
	CH255-62A2	++		++	++	++	++	++	++	++								++				++			++	EcoRI		X
	CH255-68K1	++				++	++	++	++													++				EcoRI		X
	CH255-75M1	++			+++	++	+++	++	++	++	++							++			++	+++			++	EcoRI		X
	CH255-74P7	++	++			+++	+++			++												++				EcoRI		X
	CH255-86F14	++		+++		++	++		+++	++	+++							++				++				EcoRI		X
	CH255-91A3	++	++	++		+++	++	++	++		+++							++				+++			+++	EcoRI		X
	CH255-91A8	++	++	+++	++		++	++	++		++							++				++			++	EcoRI		X
	CH255-73I14	++	++	+++		++		++														++			++	EcoRI		X
	CH255-77N24		+++					++	++		++											++				EcoRI		X
	CH255-62P2	+++	++	+++	++	++	+++	++	+++	++	+++							+++			+++	++			++	EcoRI		X
	CH255-77L1	+++	++	++	++	++	+++	++	++	++	++							++		+++	+++	+++			+++	EcoRI		X
GROUP 2	CH255-90D8																			+++						EcoRI			7mer, 8mer, 12mer, 14mer, 16mer
	CH255-58L10																		++	+++				++		EcoRI			4mer, 6mer
	CH255-67O23											++	++	++	++	++	++		++	++			+++	++		StuI, XmnI	X		5mer, 8mer
	CH255-49C21											+++	++		++	++	++		+++	++			++	++		EcoRI	X		5mer, 7mer, 10mer, 11mer
	CH255-91G23												++	++	++		++		+++	++			++	+++		EcoRI		X
	CH255-61G22											++	++		++	++	++		+++	++			++	++		StuI, EcoRI	X		4mer, 8mer
	CH255-73G21											+++	++		++	++	++		+++	++			++	++		XmnI, StuI, EcoRI	X		9mer, 10mer
	CH255-50P4												++	++					+++	++			+++	+++		XmnI, StuI	X		6mer, 11mer
Note. Plus represents the intensity of the detected signals: "++" medium and "+++" strong. Chromosome cells are colored based on the Group 1 and 2 hybridization patterns.
aGorilla chromosomes V and XVII contain the centromeres of human chromosomes 17 and 5, respectively.

## Sheet: Table S2
Table S2. Comparison between monomer type (A or B) based on p-distances with consensi, and PRD. Discordant results in bold.
		vs consensus A	vs consensus B	p-distance monomer type	PRD	ΔA/B-distance	|ΔA/B-distance|				vs consensus A	vs consensus B	p-distance monomer type	PRD	ΔA/B-distance	|ΔA/B-distance|
1	A1.49_5	0.104294	0.10625	A	α	-0.00195552	0.00195552		86	G.105_6	0.118012	0.22293	A	α	-0.104918	0.104918
2	G.97_6	0.104294	0.10625	A	α	-0.00195552	0.00195552		87	E.73_6	0.1125	0.217949	A	α	-0.105449	0.105449
3	E.54_2	0.159509	0.1625	A	α	-0.0029908	0.0029908		88	E.73_2	0.110429	0.220126	A	α	-0.109696	0.109696
4	G.97_2	0.179012	0.18239	A	α	-0.00337759	0.00337759		89	F.8_1	0.110429	0.220126	A	α	-0.109696	0.109696
5	F.94_2	0.184049	0.1875	A	B	-0.00345092	0.00345092		90	G.105_2	0.110429	0.220126	A	α	-0.109696	0.109696
6	A1.36F_3	0.104938	0.113208	A	α	-0.00826928	0.00826928		91	F.8_5	0.116564	0.226415	A	α	-0.109851	0.109851
7	A1.52F_3	0.104938	0.113208	A	α	-0.00826928	0.00826928		92	E.73_4	0.128834	0.238994	A	α	-0.110159	0.110159
8	A1.44R_3	0.153374	0.1625	A	α	-0.00912577	0.00912577		93	G.105_4	0.128834	0.238994	A	α	-0.110159	0.110159
9	E.95_2	0.153374	0.1625	A	α	-0.00912577	0.00912577		1	E.5_2	0.19375	0.06875	B	B	0.125	0.125
10	E.104_2	0.153374	0.1625	A	α	-0.00912577	0.00912577		2	F.8_2	0.18125	0.05625	B	B	0.125	0.125
11	A1.44R_2	0.122699	0.1375	A	α	-0.0148006	0.0148006		3	E.73_3	0.20625	0.08125	B	B	0.125	0.125
12	A1.49_1	0.122699	0.1375	A	α	-0.0148006	0.0148006		4	G.105_3	0.20625	0.08125	B	B	0.125	0.125
13	A1.60_1	0.122699	0.1375	A	α	-0.0148006	0.0148006		5	F.8_4	0.19375	0.06875	B	B	0.125	0.125
14	A1.12_1	0.134969	0.15	A	α	-0.0150307	0.0150307		6	E.73_1	0.225	0.10625	B	B	0.11875	0.11875
15	E.95_1	0.153374	0.16875	A	α	-0.0153758	0.0153758		7	G.105_1	0.225	0.10625	B	B	0.11875	0.11875
16	E.104_1	0.153374	0.16875	A	α	-0.0153758	0.0153758		8	E.73_5	0.188679	0.0754717	B	B	0.113208	0.113208
17	E.83_4	0.165644	0.18125	A	α	-0.0156058	0.0156058		9	G.18_2	0.2125	0.1	B	B	0.1125	0.1125
18	A1.60_3	0.159509	0.176101	A	α	-0.0165914	0.0165914		10	G.105_5	0.1875	0.075	B	B	0.1125	0.1125
19	A1.50_1	0.104294	0.125	A	α	-0.0207055	0.0207055		11	G.100_2	0.225	0.11875	B	B	0.10625	0.10625
20	A1.64_1	0.10559	0.126582	A	α	-0.0209922	0.0209922		12	G.100_6	0.24375	0.1375	B	B	0.10625	0.10625
21	E.83_5	0.184049	0.20625	A	α	-0.0222009	0.0222009		13	A1.12_2	0.239264	0.14375	B	B	0.0955138	0.0955138
22	A1.12_3	0.165644	0.188679	A	α	-0.0230351	0.0230351		14	A1.60_2	0.198758	0.10625	B	B	0.0925078	0.0925078
23	G.97_3	0.0858896	0.1125	A	α	-0.0266104	0.0266104		15	A1.73_3	0.197531	0.10559	B	B	0.0919408	0.0919408
24	A1.36F_2	0.122699	0.15	A	α	-0.0273006	0.0273006		16	E.24_1	0.197531	0.10559	B	B	0.0919408	0.0919408
25	A1.52F_2	0.122699	0.15	A	α	-0.0273006	0.0273006		17	E.34_1	0.197531	0.10559	B	B	0.0919408	0.0919408
26	A1.19F_1	0.135802	0.163522	A	α	-0.0277195	0.0277195		18	A1.50_2	0.203704	0.111801	B	B	0.0919025	0.0919025
27	A1.40_2	0.110429	0.138365	A	α	-0.0279353	0.0279353		19	A1.64_2	0.203704	0.111801	B	B	0.0919025	0.0919025
28	E.31_3	0.128834	0.157233	A	α	-0.0283983	0.0283983		20	E.7_1	0.209877	0.118012	B	B	0.0918641	0.0918641
29	E.56_1	0.118012	0.146497	A	α	-0.0284844	0.0284844		21	A1.50_5	0.202532	0.113924	B	no box	0.0886076	0.0886076
30	A1.40_6	0.134969	0.163522	A	α	-0.0285527	0.0285527		22	A1.64_5	0.202532	0.113924	B	no box	0.0886076	0.0886076
31	E.32_2	0.124224	0.152866	A	α	-0.0286426	0.0286426		23	A1.12_4	0.208861	0.120253	B	B	0.0886076	0.0886076
32	A1.44R_1	0.127389	0.156863	A	α	-0.0294742	0.0294742		24	A1.60_4	0.208861	0.120253	B	no box	0.0886076	0.0886076
33	A1.49_6	0.24375	0.275641	A	α	-0.031891	0.031891		25	E.36_1	0.228395	0.142857	B	B	0.0855379	0.0855379
34	A1.19R_3	0.0987654	0.132075	A	α	-0.03331	0.03331		26	F.18F_3	0.228395	0.142857	B	B	0.0855379	0.0855379
35	A1.44F_2	0.0981595	0.132075	A	α	-0.033916	0.033916		27	A1.12_5	0.202532	0.126582	B	B	0.0759494	0.0759494
36	F.94_3	0.104294	0.138365	A	α	-0.0340703	0.0340703		28	A1.60_5	0.202532	0.126582	B	B	0.0759494	0.0759494
37	A1.40_1	0.165644	0.2	A	α	-0.0343558	0.0343558		29	F.18R_1	0.183544	0.107595	B	B	0.0759494	0.0759494
38	A1.52F_4	0.111111	0.14557	A	α	-0.0344585	0.0344585		30	F.18R_2	0.196203	0.120253	B	B	0.0759494	0.0759494
39	A1.36F_4	0.117284	0.151899	A	α	-0.0346148	0.0346148		31	E.35_2	0.175	0.1	B	B	0.075	0.075
40	A1.36R_1	0.141104	0.176101	A	α	-0.0349963	0.0349963		32	G.100_4	0.20625	0.13125	B	B	0.075	0.075
41	A1.52R_2	0.141104	0.176101	A	α	-0.0349963	0.0349963		33	F.18F_5	0.186335	0.1125	B	B	0.0738354	0.0738354
42	A1.52R_1	0.125	0.165605	A	α	-0.0406051	0.0406051		34	A1.50_4	0.17284	0.10559	B	B	0.0672494	0.0672494
43	A1.40_5	0.116564	0.157233	A	α	-0.0406683	0.0406683		35	A1.64_4	0.17284	0.10559	B	B	0.0672494	0.0672494
44	E.56_2	0.116564	0.157233	A	α	-0.0406683	0.0406683		36	A1.40_8	0.185185	0.118012	B	B	0.0671728	0.0671728
45	C8_1	0.15528	0.196203	A	α	-0.040923	0.040923		37	A1.36F_1	0.191358	0.124224	B	B	0.0671344	0.0671344
46	E.32_3	0.128834	0.169811	A	α	-0.040977	0.040977		38	A1.52F_1	0.191358	0.124224	B	B	0.0671344	0.0671344
47	A1.19R_1	0.141104	0.18239	A	α	-0.0412856	0.0412856		39	F.18R_4	0.191358	0.124224	B	B	0.0671344	0.0671344
48	E.12_2	0.141104	0.18239	A	α	-0.0412856	0.0412856		40	A1.19F_3	0.191358	0.130435	B	B	0.0609232	0.0609232
49	F.94_1	0.141104	0.18239	A	α	-0.0412856	0.0412856		41	F.18F_2	0.166667	0.111801	B	B	0.0548654	0.0548654
50	A1.52R_5	0.265823	0.311688	A	α	-0.0458655	0.0458655		42	E.1_2	0.12963	0.0807453	B	B	0.0488843	0.0488843
51	A1.73_2	0.0797546	0.125786	A	α	-0.0460316	0.0460316		43	E.83_1	0.197531	0.149068	B	B	0.0484625	0.0484625
52	E.54_1	0.104294	0.150943	A	α	-0.0466489	0.0466489		44	E.27_1	0.216049	0.167702	B	B	0.0483475	0.0483475
53	A1.52F_5	0.116564	0.163522	A	α	-0.0469576	0.0469576		45	A1.40_3	0.167702	0.125	B	B	0.0427019	0.0427019
54	E.27_3	0.177914	0.226415	A	α	-0.048501	0.048501		46	E.27_2	0.154321	0.111801	B	B	0.0425197	0.0425197
55	G.81_1	0.0981595	0.150943	A	α	-0.0527839	0.0527839		47	A1.36R_3	0.1875	0.150943	B	B	0.0365566	0.0365566
56	E.83_3	0.135802	0.189873	A	α	-0.0540709	0.0540709		48	A1.52R_4	0.1875	0.150943	B	B	0.0365566	0.0365566
57	G.84_4	0.148148	0.202532	A	α	-0.0543835	0.0543835		49	E.83_2	0.161491	0.125	B	B	0.0364907	0.0364907
58	E.24_2	0.128834	0.188679	A	α	-0.0598449	0.0598449		50	A1.19F_2	0.216049	0.180124	B	B	0.0359252	0.0359252
59	A1.50_3	0.134969	0.194969	A	α	-0.0599992	0.0599992		51	G.18_4	0.216049	0.180124	B	B	0.0359252	0.0359252
60	A1.64_3	0.134969	0.194969	A	α	-0.0599992	0.0599992		52	G.84_3	0.222222	0.186335	B	B	0.0358868	0.0358868
61	E.7_2	0.134969	0.194969	A	α	-0.0599992	0.0599992		53	G.97_4	0.141104	0.10625	B	α	0.0348543	0.0348543
62	A1.44F_4	0.0736196	0.138365	A	α	-0.0647451	0.0647451		54	A1.36R_2	0.118012	0.0875	B	B	0.0305124	0.0305124
63	E.32_1	0.0920245	0.157233	A	α	-0.0652082	0.0652082		55	A1.52R_3	0.118012	0.0875	B	B	0.0305124	0.0305124
64	F.18F_1	0.0981595	0.163522	A	α	-0.0653625	0.0653625		56	A1.44F_5	0.141975	0.111801	B	B	0.0301741	0.0301741
65	A1.40_4	0.104294	0.169811	A	α	-0.0655168	0.0655168		57	A1.73_1	0.179012	0.149068	B	B	0.029944	0.029944
66	E.59_1	0.141104	0.207547	A	α	-0.0664429	0.0664429		58	F.94_4	0.179012	0.149068	B	B	0.029944	0.029944
67	G.18_5	0.141104	0.207547	A	α	-0.0664429	0.0664429		59	E.12_1	0.191358	0.161491	B	B	0.0298673	0.0298673
68	G.97_1	0.147239	0.213836	A	α	-0.0665972	0.0665972		60	E.31_1	0.141104	0.1125	B	α	0.0286043	0.0286043
69	F.18F_4	0.159509	0.226415	A	α	-0.0669059	0.0669059		61	A1.49_3	0.153374	0.125	B	α	0.0283742	0.0283742
70	G.100_1	0.122699	0.194969	A	α	-0.0722692	0.0722692		62	G.84_2	0.160494	0.136646	B	B	0.0238479	0.0238479
71	G.84_1	0.147239	0.220126	A	α	-0.0728865	0.0728865		63	E.31_2	0.166667	0.142857	B	no box	0.0238095	0.0238095
72	G.100_5	0.153374	0.226415	A	α	-0.0730409	0.0730409		64	A1.19R_2	0.147239	0.125	B	B	0.0222393	0.0222393
73	E.33_1	0.116564	0.194969	A	α	-0.0784041	0.0784041		65	E.12_3	0.147239	0.125	B	B	0.0222393	0.0222393
74	G.18_1	0.104294	0.188679	A	α	-0.0843848	0.0843848		66	A1.19R_4	0.151899	0.133758	B	B	0.0181408	0.0181408
75	A1.12_6	0.122699	0.207547	A	α	-0.0848478	0.0848478		67	A1.44F_3	0.185185	0.167702	B	B	0.0174833	0.0174833
76	A1.40_7	0.122699	0.207547	A	α	-0.0848478	0.0848478		68	E.1_1	0.182927	0.16875	B	α	0.0141768	0.0141768
77	A1.60_6	0.122699	0.207547	A	α	-0.0848478	0.0848478		69	A1.44F_1	0.19375	0.18125	B	B	0.0125	0.0125
78	F.18R_3	0.134969	0.220126	A	α	-0.0851565	0.0851565		70	G.97_5	0.165605	0.153846	B	no box	0.0117589	0.0117589
79	G.100_3	0.0981595	0.188679	A	α	-0.0905197	0.0905197		71	A1.49_2	0.141975	0.130435	B	B	0.0115405	0.0115405
80	G.18_3	0.110429	0.201258	A	α	-0.0908284	0.0908284		72	A1.50_6	0.374194	0.364238	B	B	0.00995514	0.00995514
81	E.5_1	0.122699	0.213836	A	α	-0.0911371	0.0911371		73	A1.64_6	0.373418	0.363636	B	B	0.00978136	0.00978136
82	E.35_1	0.122699	0.213836	A	α	-0.0911371	0.0911371		74	A1.44R_4	0.165644	0.15625	B	α	0.00939417	0.00939417
83	E.50_1	0.123457	0.21519	A	α	-0.0917331	0.0917331		75	A1.49_4	0.146497	0.141026	B	no box	0.00547117	0.00547117
84	F.8_3	0.159509	0.251572	A	α	-0.0920631	0.0920631		76	E.95_3	0.165644	0.1625	B	α	0.00314417	0.00314417
85	E.5_3	0.0981595	0.201258	A	α	-0.103098	0.103098		77	E.104_3	0.165644	0.1625	B	α	0.00314417	0.00314417

## Sheet: Table S3
Table S3a. Centromeric sequences from SF1-3 WGSS analysis by Tandem Repeats Finder, JDotter, RepeatMasker and phylogenetic tree observation.
WGSS accession number	size (bp)	definition	TRFa		dot plot periodicity	Repeat Masker	NEB Cutter		GGO suprachromosomal familyb
			highest score periods	period score			Restriction Enzyme	fragment size (bp)
CABD02041326	1627	g. gorilla gorilla wgss assembly, chr10_41717784_2087598.492	2mers/4mers	2989/2998	2mers	alpha-satellite	EcoRI	340	SF1
CABD02042655	14275	g. gorilla gorilla wgss assembly, chr10_41847028_9490812.332	2mers/6mers	24743/24743	2mers	alpha-satellite	EcoRI	340	SF1
CABD02042717	7160	g. gorilla gorilla wgss assembly, chr10_41847028_9490812.394	2mers/6mers/8mers	12615/12680/12675	2mers	alpha-satellite	EcoRI	340	SF1
CABD02042904	21190	g. gorilla gorilla wgss assembly, chr10_41847028_9490812.581	2mers	28952/8409	2mers	alpha-satellite	EcoRI	340	SF1
CABD02043063	17680	g. gorilla gorilla wgss assembly, chr10_41847028_9490812.740	2mers/8mers	31529/31564	2mers	alpha-satellite	EcoRI	340	SF1
CABD02043194	6530	g. gorilla gorilla wgss assembly, chr10_41847028_9490812.871	2mers	10948	2mers	alpha-satellite	EcoRI	340	SF1
CABD02043380	4560	g. gorilla gorilla wgss assembly, chr10_41847028_9490812.1057	2mers/10mers	8118/8299	2mers	alpha-satellite	EcoRI	340	SF1
CABD02043685	5908	g. gorilla gorilla wgss assembly, chr10_41847028_9490812.1362	2mers	10447	2mers	alpha-satellite	EcoRI	340	SF1
CABD02043690	7031	g. gorilla gorilla wgss assembly, chr10_41847028_9490812.1367	2mers	10454	2mers	alpha-satellite	EcoRI	340	SF1
CABD02043710	2224	g. gorilla gorilla wgss assembly, chr10_41847028_9490812.1387	2mers	4038	2mers	LTR to 264bp; alpha-satellite from 790bp	EcoRI	340	SF1
CABD02043744	16009	g. gorilla gorilla wgss assembly, chr10_41847028_9490812.1421	2mers/4mers	27332/27362	2mers	alpha-satellite	EcoRI	340	SF1
CABD02043759	6667	g. gorilla gorilla wgss assembly, chr10_41847028_9490812.1436	2mers/10mers	11514/11572	2mers	alpha-satellite	EcoRI	340	SF1
CABD02043767	15837	g. gorilla gorilla wgss assembly, chr10_41847028_9490812.1444	2mers	28408	2mers	alpha-satellite	EcoRI	340	SF1
CABD02043786	13314	g. gorilla gorilla wgss assembly, chr10_41847028_9490812.1463	2mers/6mers	23624/23629	2mers	alpha-satellite	EcoRI	340	SF1
CABD02340093	15916	g. gorilla gorilla wgss assembly, chr7_61604593_210427.19	2mers	19468	2mers	alpha-satellite	EcoRI	340	SF1
CABD02378036	3795	g. gorilla gorilla wgss assembly, chr9_38991108_196794.5	2mers/4mers	3438/3462	2mers	1419bp SINEs and LTR/ERVL-MaLR; alpha-satellite from 1818bp	EcoRI	340	SF1
CABD02105058	26052	g. gorilla gorilla wgss assembly, chr14_18070001_78812.2	monomers/2mers/8mers	21504/32548/34152	8mers	alpha-satellite	EcoRI	1382	SF2c
CABD02111890	21680	g. gorilla gorilla wgss assembly, chr14_68153186_1675064.6	monomers/2mers/8mers	4919/8301/11514	8mers	alpha-satellite to 8752bp, SINEs and LTR (DNA/TcMar-Tigger)	EcoRI	1382	SF2c
CABD02162145	2958	g. gorilla gorilla wgss assembly, chr18_16764900_2443665.288	monomers/4mers/5mers	3772/3914/4107	monomers	alpha-satellite	HinfI	171	SF2
CABD02162533	2361	g. gorilla gorilla wgss assembly, chr18_16764900_2443665.676	monomers/3mers	3112/3324	3mers	alpha-satellite	HinfI	171	SF2
CABD02196935	15154	g. gorilla gorilla wgss assembly, chr2_91548939_505318.48	monomers/8mers	17450/17912	8mers	13812bp alpha-satellite, SINEs and LINEs	EcoRI	1389	SF2c
CABD02196940	13625	g. gorilla gorilla wgss assembly, chr2_91548939_505318.53	monomers	13741	monomers	alpha-satellite	EcoRI	1390	SF2c
CABD02196967	8498	g. gorilla gorilla wgss assembly, chr2_91548939_505318.80	monomers/2mers/8mers	6564/7240/12853	8mers	alpha-satellite	EcoRI	1382	SF2c
CABD02219203	9989	g. gorilla gorilla wgss assembly, chr20_26077633_1186791.127	monomers/2mers/3mers/9mers	12012/1742/1994/12704	9mers	alpha-satellite	EcoRI	1382/1539	SF2c
CABD02339997	1532	g. gorilla gorilla wgss assembly, chr7_61082970_61304.10	monomers/3mers	1987/2213	monomers	alpha-satellite	HinfI	171	SF2
CABD02378856	17036	g. gorilla gorilla wgss assembly, chr9_66508401_884849.28	monomers	20066	8mers	alpha-satellite	EcoRI	1382	SF2c
CABD02062797	1584	g. gorilla gorilla wgss assembly, chr11_51279207_195064.37	monomers/4mers	2030/2716	4mers	alpha-satellite	HinfI	171	SF3
CABD02062798	2585	g. gorilla gorilla wgss assembly, chr11_51279207_195064.38	monomers/7mers	3332/4243	monomers	alpha-satellite	HinfI	171	SF3
CABD02399115	1882	g. gorilla gorilla wgss assembly, chrX_58464962_182448.58	monomers/5mers	2347/3045	5mers	alpha-satellite	HinfI	171	SF3
CABD02399213	4356	g. gorilla gorilla wgss assembly, chrX_61625820_722115.92	monomers/4mers/8mers	5673/7609/7614	4mers	alpha-satellite	HinfI	171/342	SF3
aAlignment parameters (match, mismatch, indels) 2, 3, 5; min alignment score to report repeat 50; max period size 2000.
bAccording to the distribution of monomers in the phylogenetic tree.
cSequences with extra long monomers.
Table S3b. Centromeric sequences from WGSS analysis by Tandem Repeats Finder, JDotter, RepeatMasker and phylogenetic tree observation.
WGSS accession number	size (bp)	definition	TRFa		dot plot periodicity	Repeat Masker	NEB Cutter		GGO suprachromosomal familyb
			highest score periods	period score			Restriction Enzyme	fragment size (bp)
CABD02062338	1592	g. gorilla gorilla wgss assembly, chr11_48761406_142758.12	monomers/2mers	2391/2399	monomers	alpha-satellite	HinfI	171	other
CABD02062339	1487	g. gorilla gorilla wgss assembly, chr11_48761406_142758.13	monomers	2332	monomers	alpha-satellite	HinfI	171	other
CABD02062342	1293	g. gorilla gorilla wgss assembly, chr11_48761406_142758.16	monomers	1581	monomers	alpha-satellite	HinfI	171	other
CABD02062800	14681	g. gorilla gorilla wgss assembly, chr11_51279207_195064.40	monomers/4mers/5mers	19144/19220/19009	4mers	alpha-satellite	HinfI	171/342	other
CABD02074388	2471	g. gorilla gorilla wgss assembly, chr12_4869828_2198150.20	monomers/3mers	2838/2838	monomers	alpha-satellite to 1894bp, LINEs	HinfI	171	other
CABD02078542	2561	g. gorilla gorilla wgss assembly, chr12_34721984_101804.10	2mers/3mers/5mers	3308/3355/3791	monomers	alpha-satellite	HinfI	171	other
CABD02078556	6154	g. gorilla gorilla wgss assembly, chr12_34721984_101804.24	monomers/3mers	8375/8367	monomers	alpha-satellite	HinfI/HaeIII	171	other
CABD02136827	2125	g. gorilla gorilla wgss assembly, chr16_34823341_347528.66	monomers/3mers/4mers	3338/3362/3471	monomers	alpha-satellite	HinfI/HaeIII	171	other
CABD02148649	2841	g. gorilla gorilla wgss assembly, chr17_21607211_684824.115	monomers/2mers	891/3130	2mers	alpha-satellite	HinfI	171	other
CABD02177216	1990	g. gorilla gorilla wgss assembly, chr19_32424770_236691.8	monomers/2mers/3mers	3035/3161/3046	monomers	alpha-satellite	XmnI	171	other
CABD02177245	1455	g. gorilla gorilla wgss assembly, chr19_32424770_236691.37	monomers/2mers	1813/1163	monomers	alpha-satellite	HinfI	171	other
CABD02248520	6149	g. gorilla gorilla wgss assembly, chr3_90496922_160426.11	monomers/6mers	9031/9093	monomers	alpha-satellite	EcoRI	681	other
CABD02248526	3033	g. gorilla gorilla wgss assembly, chr3_90496922_160426.17	monomers/7mers	4337/4467	monomers	alpha-satellite	EcoRI	1020	other
CABD02248536	2010	g. gorilla gorilla wgss assembly, chr3_90496922_160426.27	monomers/2mers	2857/2877	monomers	alpha-satellite	HinfI	171	other
CABD02248539	1629	g. gorilla gorilla wgss assembly, chr3_90496922_160426.30	monomers/3mers	2372/2440	monomers	alpha-satellite	HaeIII	171	other
CABD02248547	2059	g. gorilla gorilla wgss assembly, chr3_90496922_160426.38	monomers/3mers/4mers	2962/2979/3155	monomers	alpha-satellite	HaeIII	171	other
CABD02293322	1581	g. gorilla gorilla wgss assembly, chr5_46341207_144687.14	monomers/3mers	2423/2500	monomers	alpha-satellite	HinfI	171	other
CABD02293327	1698	g. gorilla gorilla wgss assembly, chr5_46341207_144687.19	monomers	2627	monomers	alpha-satellite	HinfI	171	other
CABD02293328	1851	g. gorilla gorilla wgss assembly, chr5_46341207_144687.20	monomers	2848	monomers	alpha-satellite	HinfI	171	other
CABD02293335	2172	g. gorilla gorilla wgss assembly, chr5_46341207_144687.27	monomers/4mers	3067/3127	monomers	alpha-satellite	HinfI	171	other
CABD02293349	3588	g. gorilla gorilla wgss assembly, chr5_46341207_144687.41	monomers/3mers	5230/5435	monomers	alpha-satellite	XmnI	171	other
CABD02293355	2001	g. gorilla gorilla wgss assembly, chr5_46341207_144687.47	monomers/2mers/3mers	2970/2971/2986	monomers	alpha-satellite	HinfI	171	other
CABD02318489	2235	g. gorilla gorilla wgss assembly, chr6_61938287_427991.31	monomers	3488	monomers	alpha-satellite	HinfI	171	other
CABD02318490	2257	g. gorilla gorilla wgss assembly, chr6_61938287_427991.32	monomers/4mers	3528/3542	monomers	alpha-satellite	HinfI	171	other
CABD02318497	1911	g. gorilla gorilla wgss assembly, chr6_61938287_427991.39	monomers/4mers	2790/2842	monomers	alpha-satellite	HaeIII	171	other
CABD02340102	15367	g. gorilla gorilla wgss assembly, chr7_61604593_210427.28	monomers/2mers	14027/14334	monomers	Alu from 14021-14327bp, alpha-satellite	HinfI/HaeIII	171	other
CABD02378835	3001	g. gorilla gorilla wgss assembly, chr9_66508401_884849.7	monomers/2mers/3mers	4323/4253/4394	monomers	alpha-satellite	HaeIII	171	other
CABD02379440	6003	g. gorilla gorilla wgss assembly, chr9_69218326_276768.2	monomers/5mers	3755/4053	monomers	SINEs and LTR; alpha-satellite from 2673bp	HinfI	171	other
CABD02399108	1830	g. gorilla gorilla wgss assembly, chrX_58464962_182448.51	monomers/3mers/4mers	2617/2716/2714	monomers	alpha-satellite	HinfI/HaeIII	171	other
CABD02399127	9254	g. gorilla gorilla wgss assembly, chrX_61625820_722115.6	monomers/5mers/6mers	13661/13691/13816	5mers	alpha-satellite	HinfI	171	other
CABD02399145	2793	g. gorilla gorilla wgss assembly, chrX_61625820_722115.24	monomers/4mers/6mers	3911/4091/4677	6mers	alpha-satellite	EcoRI	340	other
CABD02399170	13718	g. gorilla gorilla wgss assembly, chrX_61625820_722115.49	monomers/2mers/3mers	6914/16094/16789	monomers	alpha-satellite	HinfI/HaeIII	171	other
CABD02399207	6717	g. gorilla gorilla wgss assembly, chrX_61625820_722115.86	monomers/3mers	9441/9499	monomers	alpha-satellite	HinfI	171	other
CABD02399209	4804	g. gorilla gorilla wgss assembly, chrX_61625820_722115.88	monomers/4mers	7179/7289	monomers	alpha-satellite	HinfI	171	other
CABD02399223	6933	g. gorilla gorilla wgss assembly, chrX_61625820_722115.102	monomers/9mers	10421/10679	monomers	alpha-satellite	HinfI	171	other
CABD02399238	3932	g. gorilla gorilla wgss assembly, chrX_61625820_722115.117	monomers/9mers	5954/6739	9mers	alpha-satellite	HinfI	171	other
aAlignment parameters (match, mismatch, indels) 2, 3, 5; min alignment score to report repeat 50; max period size 2000.
bAccording to the distribution of monomers in the phylogenetic tree.

## Sheet: Table S4
Table S4. Comparison between FISH and phylogenetic analyses on the plasmid pool analyzed. "Exceptional" clones indicated below the dotted line.
sequence source	sequence ID	units	dot plot periodicity	restriction enzyme periodicity	TRFa	Blast-2-sequences	p-distances vs gorilla SF consensuses	p-distances vs human SF consensuses	FISH pattern	assignment
plasmids	A1.12	6	monomers	171	monomers	monomers	SF2	SF2	SF2	SF2
	A1.19F	3	monomers	171	monomers	monomers	mix	SF4/SF5	mix	monomeric
	A1.19R	4	monomers	171	monomers	monomers	mix	SF5	mix	monomeric
	A1.36F	4	monomers	171	monomers	monomers	monomeric	SF5	SF1exceptional	monomeric
	A1.36R	3	monomers	171	monomers	monomers	monomeric	SF4/SF5	SF1exceptional	monomeric
	A1.40	8	monomers	171	monomers	monomers	mix	mix	mix	monomeric
	A1.44F	5	monomers	171	monomers	monomers	monomeric	SF5	mix	monomeric
	A1.44R	4	monomers	171	monomers	monomers	monomeric	SF5	mix	monomeric
	A1.49	6	monomers	171	monomers	monomers	monomeric	SF5	SF2exceptional	monomeric
	A1.50	6	monomers	171	monomers	monomers	SF2	SF2	SF2	SF2
	A1.52F	5	monomers	171	monomers	monomers	monomeric	SF5	SF2	-
	A1.52R	5	monomers	171	monomers	monomers	monomeric	SF4/SF5	SF2	-
	A1.60	6	monomers	171	monomers	monomers	SF2	SF2	SF2	SF2
	A1.64	6	monomers	171	monomers	monomers	SF2	SF2	SF2	SF2
	A1.73	3	monomers	171	monomers	monomers	mix	mix	mix	monomeric
	C8	1	monomers	171	monomers	monomers	monomeric	SF5	mix	monomeric
	E.1	2	monomers	171	monomers	monomers	monomeric	SF5	pericentromeric	monomeric
	E.5	3	2mers	340	monomers/2mers	dimers	SF1	SF1/SF5	SF1	SF1
	E.7	2	monomers	171	monomers	monomers	SF2	SF2	SF2	SF2
	E.12	3	monomers	171	monomers	monomers	monomeric	SF5	SF2exceptional	monomeric
	E.24	2	monomers	171	monomers	monomers	SF2	SF2	SF2	SF2
	E.27	3	monomers	171	monomers	monomers	SF3	mix	mix	SF3
	E.31	3	monomers	171	monomers	monomers	monomeric	SF5	pericentromeric	monomeric
	E.32	3	monomers	171	monomers	monomers	monomeric	SF5	SF1exceptional	monomeric
	E.33	1	monomers	171	monomers	monomers	SF2/monomeric	SF5	SF2	SF2
	E.34	1	monomers	171	monomers	monomers	SF2	mix	SF2	SF2
	E.35	2	monomers	171	monomers	monomers	mix	mix	mix	monomeric
	E.36	1	monomers	171	monomers	monomers	SF2	SF2	SF2	SF2
	E.50	1	monomers	171	monomers	monomers	SF1	SF1	SF1	SF1
	E.54	2	monomers	171	monomers	monomers	monomeric	SF5	SF1exceptional	monomeric
	E.56	2	monomers	171	monomers	monomers	monomeric	SF5	SF2	-
	E.59	1	monomers	171	monomers	monomers	SF1	SF1	SF1	SF1
	E.73	6	2mers	340	2mers	dimers	SF1	SF1	SF1	SF1
	E.83	5	monomers	171	monomers	monomers	monomeric	SF4/SF5	SF2exceptional	monomeric
	E.95	3	monomers	171	monomers	monomers	monomeric	SF5	mix	monomeric
	E.104	3	monomers	171	monomers	monomers	monomeric	SF5	mix	monomeric
	F.8	5	2mers	340	2mers	dimers	SF1	SF1	SF1	SF1
	F.18F	5	monomers	171	monomers	monomers	mix	mix	SF2	SF2
	F.18R	4	monomers	171	monomers	monomers	SF2	SF2	SF2	SF2
	F.94	4	monomers	171	monomers	monomers	monomeric	SF5	SF2exceptional	monomeric
	G.18	5	monomers	171	monomers	monomers	mix	SF1/SF2	mix	SF1/SF2
	G.81	1	monomers	171	monomers	monomers	monomeric	SF5	mix	monomeric
	G.84	4	monomers	171	monomers	monomers	SF2	SF2/SF5	SF2	SF2
	G.97	6	monomers	171	monomers	monomers	monomeric	SF5	mix	monomeric
	G.100	6	monomers	340	monomers/2mers	dimers	SF1	SF1	SF1	SF1
	G.105	6	2mers	340	2mers	dimers	SF1	SF1	SF1	SF1
WGSSs	CABD02041326	8	2mers	340	2mers/4mers	NA	SF1	SF1	-	SF1
	CABD02042655	83	2mers	340	2mers/6mers	NA	SF1	SF1	-	SF1
	CABD02042717	42	2mers	340	2mers/6mers/8mers	NA	SF1	SF1	-	SF1
	CABD02042904	124	2mers	340	2mers	NA	SF1	SF1	-	SF1
	CABD02043063	103	2mers	340	2mers/8mers	NA	SF1	SF1	-	SF1
	CABD02043194	36	2mers	340	2mers	NA	SF1	SF1	-	SF1
	CABD02043380	26	2mers	340	2mers/10mers	NA	SF1	SF1	-	SF1
	CABD02043685	34	2mers	340	2mers	NA	SF1	SF1	-	SF1
	CABD02043690	36	2mers	340	2mers	NA	SF1	SF1	-	SF1
	CABD02043710	12	2mers	340	2mers	NA	SF1	SF1	-	SF1
	CABD02043744	93	2mers	340	2mers/4mers	NA	SF1	SF1	-	SF1
	CABD02043759	38	2mers	340	2mers/10mers	NA	SF1	SF1	-	SF1
	CABD02043767	92	2mers	340	2mers	NA	SF1	SF1	-	SF1
	CABD02043786	77	2mers	340	2mers/6mers	NA	SF1	SF1	-	SF1
	CABD02340093	92	2mers	340	2mers	NA	SF1	SF1	-	SF1
	CABD02378036	10	2mers	340	2mers/4mers	NA	SF1	SF1	-	SF1
	CABD02105058	147	8mers	1382	monomers/2mers/8mers	NA	SF2	SF2	-	SF2
	CABD02111890	49	8mers	1382	monomers/2mers/8mers	NA	SF2	SF2	-	SF2
	CABD02162145	16	monomers	171	monomers/4mers/5mers	NA	SF2	SF2	-	SF2
	CABD02162533	13	3mers	171	monomers/3mers	NA	SF2	SF2	-	SF2
	CABD02196935	79	8mers	1389	monomers/8mers	NA	SF2	SF2	-	SF2
	CABD02196940	77	monomers	1390	monomers	NA	SF2	SF2	-	SF2
	CABD02196967	48	8mers	1382	monomers/2mers/8mers	NA	SF2	SF2	-	SF2
	CABD02219203	57	9mers	1382/1539	monomers/2mers/3mers/9mers	NA	SF2	SF2	-	SF2
	CABD02339997	8	monomers	171	monomers/3mers	NA	SF2	SF2	-	SF2
	CABD02378856	98	8mers	1382	monomers	NA	SF2	SF2	-	SF2
	CABD02062797	8	4mers	171	monomers/4mers	NA	SF3	SF3	-	SF3
	CABD02062798	15	monomers	171	monomers/7mers	NA	SF3	SF3	-	SF3
	CABD02062800	85	4mers	171/342	monomers/4mers/5mers	NA	SF3+monomeric	SF3/SF5	-	SF3
	CABD02399115	10	5mers	171	monomers/5mers	NA	SF3	SF3	-	SF3
	CABD02399213	25	4mers	171/342	monomers/4mers/8mers	NA	SF3	SF3	-	SF3
	CABD02062338	8	monomers	171	monomers/2mers	NA	monomeric	SF5	-	monomeric
	CABD02062339	8	monomers	171	monomers	NA	monomeric	SF5	-	monomeric
	CABD02062342	6	monomers	171	monomers	NA	monomeric	SF5	-	monomeric
	CABD02074388	11	monomers	171	monomers/3mers	NA	monomeric	SF5	-	monomeric
	CABD02078542	14	monomers	171	2mers/3mers/5mers	NA	monomeric	SF5	-	monomeric
	CABD02078556	35	monomers	171	monomers/3mers	NA	monomeric	SF5	-	monomeric
	CABD02136827	12	monomers	171	monomers/3mers/4mers	NA	monomeric	SF5	-	monomeric
	CABD02148649	16	2mers	171	monomers/2mers	NA	SF3	SF3/SF5	-	monomeric
	CABD02177216	10	monomers	171	monomers/2mers/3mers	NA	monomeric	SF5	-	monomeric
	CABD02177245	8	monomers	171	monomers/2mers	NA	monomeric	SF4	-	monomeric
	CABD02248520	35	monomers	681	monomers/6mers	NA	monomeric	SF5	-	monomeric
	CABD02248526	17	monomers	1020	monomers/7mers	NA	monomeric	SF5	-	monomeric
	CABD02248536	11	monomers	171	monomers/2mers	NA	monomeric	SF5	-	monomeric
	CABD02248539	9	monomers	171	monomers/3mers	NA	monomeric	SF5	-	monomeric
	CABD02248547	11	monomers	171	monomers/3mers/4mers	NA	monomeric	SF5	-	monomeric
	CABD02293322	8	monomers	171	monomers/3mers	NA	monomeric	SF5	-	monomeric
	CABD02293327	9	monomers	171	monomers	NA	monomeric	SF5	-	monomeric
	CABD02293328	10	monomers	171	monomers	NA	monomeric	SF5	-	monomeric
	CABD02293335	12	monomers	171	monomers/4mers	NA	monomeric	SF4/SF5	-	monomeric
	CABD02293349	20	monomers	171	monomers/3mers	NA	monomeric	SF5	-	monomeric
	CABD02293355	11	monomers	171	monomers/2mers/3mers	NA	monomeric	SF5	-	monomeric
	CABD02318489	13	monomers	171	monomers	NA	monomeric	SF5	-	monomeric
	CABD02318490	12	monomers	171	monomers/4mers	NA	monomeric	SF5	-	monomeric
	CABD02318497	10	monomers	171	monomers/4mers	NA	monomeric	SF5	-	monomeric
	CABD02340102	88	monomers	171	monomers/2mers	NA	monomeric	SF5	-	monomeric
	CABD02378835	16	monomers	171	monomers/2mers/3mers	NA	monomeric	SF5	-	monomeric
	CABD02379440	18	monomers	171	monomers/5mers	NA	monomeric	SF4	-	monomeric
	CABD02399108	10	monomers	171	monomers/3mers/4mers	NA	SF3+monomeric	SF5	-	monomeric
	CABD02399127	54	5mers	171	monomers/5mers/6mers	NA	monomeric	SF5	-	monomeric
	CABD02399145	16	6mers	340	monomers/4mers/6mers	NA	monomeric	SF5	-	monomeric
	CABD02399170	73	monomers	171	monomers/2mers/3mers	NA	SF3+monomeric	SF5	-	monomeric
	CABD02399207	38	monomers	171	monomers/3mers	NA	monomeric	SF5	-	monomeric
	CABD02399209	27	monomers	171	monomers/4mers	NA	SF3+monomeric	SF3/SF5	-	monomeric
	CABD02399223	40	monomers	171	monomers/9mers	NA	monomeric	SF5	-	monomeric
	CABD02399238	22	9mers	171	monomers/9mers	NA	monomeric	SF5	-	monomeric
aAlignment parameters (match, mismatch, indels) 2, 3, 5; min alignment score to report repeat 50; max period size 2000.

## Sheet: Table S5
Table S5. Comparison between FISH and phylogenetic analyses on the plasmid pool analyzed. "Exceptional" clones indicated below the dotted line.
	PLASMID	monomer number	GGO chromosome																								gorilla suprachromosomal family (SF)b
			1-I	2-III	3-IV	4-Va	5-VI	6-VII	7-VIII	8-X	9-XI	10-XII	11-IIq	12-IIp	13-IX	14-XIII	15-XV	16-XVIII	17-XVI	18-XIV	19-XVIIa	20-XIX	21-XX	22-XXI	23-XXII	X
GROUP 1	E.5	3	++		+++	+++	+++	+++	++	++		++							+++			+++	+++			+++	SF1
	E.50	1	+++		++		+++	++		+++	+++	+++							++			+++	+++			++	SF1
	E.59	1		++					++			++											++				SF1
	E.73	6	++		+++	++		+++	+++			++											++				SF1
	F.8	5	+++	++	++	+++	+++	+++	+++	+++	++	+++							+++			+++	+++			+++	SF1
	G.100	6	+++			++	+++					+++										++	+++				SF1
	G.105	6	++		+++		++		+++	++	++												+++			++	SF1
	A1.36	4+3c				++			++												+++	++					monomeric
	E.32	3			++							++							+++		+++					++	SF1/monomeric
	E.54	2	+++								+++	+++							+++		++	++	++			++	monomeric
GROUP 2	A1.12	6																		++	+++			++	++		SF2
	A1.50	6											++	++		+++	+++	++		+++	+++				++		SF2
	A1.52	5+5c													++						+++						SF2/SF3/monomeric
	A1.60	6											++		++			++		++	+++			++	++		SF2
	A1.64	6											++	++				++		+++	+++			+++	+++		SF2
	E.7	2																			+++				++		SF2
	E.24	2													++			++		++	+++				++		SF2
	E.33	1																++		++	+++				++		SF2
	E.34	1																		++	+++				++		SF2
	E.36	1																			+++						SF2
	E.56	2													++					++	+++			++	++		monomeric
	F.18	5+4c											++	++	++	++	++	++		++	+++			++	++		SF2/monomeric
	G.84	4													+++					++	++			+++	++		SF2
	A1.49	6				++							++		++		++				++			++	++		monomeric
	E.12	3				+++									++			++		++	+++			++	++		monomeric
	E.83	5				++							++		+++					++	++			++	++		monomeric
	F.94	4				+++							++		++			++			++			++			monomeric
GROUP 3	A1.19	3+4c		++		++							++							++	++						SF3/monomeric
	A1.40	8				++		++			++			++						++	+++				++		SF2/monomeric
	A1.44	5+4c	++			+++		++		++					++				+++	++		++	++	++	++	++	monomeric
	A1.73	3				++								++	+++			+++		+++	+++	++		++	+++	++	SF2/monomeric
	C8	1				+++	+++					+++									+++	+++	+++		+++	++	monomeric
	E.27	3																		++	+++				++	++	SF3
	E.35	2									++	+++	++						++			++				++	SF1/monomeric
	E.95	3											++		+++						+++	++			+++		monomeric
	E.104	3				++									++	++	++	++		++	+++	++		++	++	++	monomeric
	G.18	5	++	+++		++	++	++	++	+++	++	++	++	++		++		++	++	++	++	++	+++	++	++	+++	SF1/SF2
	G.81	1		+++		+++	++														++				++		monomeric
	G.97	6												++	+++		++	++			+++	++		++	++		monomeric
GROUP 4	E.1	2			+								+								+		+	+	+		monomeric
	E.31	3																			+						monomeric
Plus represents the intensity of the detected signals: "++" medium and "+++" strong. Chromosome cells are colored based on the Group 1 and 2 hybridization patterns.
aGorilla chromosomes V and XVII contain the centromeres of human chromosomes 17 and 5, respectively.
bAccording to the monomeric distribution in the phylogenetic tree.
cAll clones were bidirectionally sequenced. In these cases the inserts were too long to be joined into single sequences.

## Sheet: Table S6
Table S6. Hybridization results of 69 gorilla centromeric clones on human metaphase chromosomes, classified by hybridization pattern.
	PLASMID/BAC	HSA chromosome																							gorilla suprachromosomal family (SF)b
		1	2	3	4	5a	6	7	8	9	10	11	12	13	14	15	16	17a	18	19	20	21	22	X
GROUP 1	E.5	+++		+++		+++		+++			+++		+++				++			+++					SF1
	E.50	+++				++		++			++	++	++				++			+++					SF1
	E.59			+++				+++			+++		+++				+++								SF1
	E.73	+++		+++		+++							++				++								SF1
	F.8	+++		+++				++					++							+++					SF1
	G.100	+++		++		+++		++					+++				++			+++					SF1
	G.105	+++		+++		++		+++					++				++			+++					SF1
	CH255-54G3	+++		++		+++		++			++		++				+++			+++					NA
	CH255-65K23	+++		++		+++		+++			++		++				++			+++					NA
	CH255-74N2	+++		+++		+++		+++			++		++												NA
	CH255-82B2	+++		++		+++		+++					+++				++			+++					NA
	CH255-90G14	+++		+++		+++		++			++		+++				++			+++					NA
	CH255-54A1	+++		+++		+++		++			++		+++				++			+++					NA
	CH255-63P2																								NA
	CH255-74D1	+++		++		+++		++			++		++				++			++					NA
	CH255-77P5	+++		++		++		++			++		+++				+++			+++					NA
	CH255-72A8	+++		+++		+++		+++			+++		+++				+++			+++					NA
	CH255-83C18	+++		+++		+++		+++					+++				+++								NA
	CH255-54L2	+++		++		++		+++					+++				+++			+++					NA
	CH255-94H12	++		++		++		++			++		++				++								NA
	CH255-69O1	+++		+++		+++		+++					++				++			+++					NA
	CH255-75P5	+++		++		+++		+++			+++		++				++			+++					NA
	CH255-85J11	+++		++		+++		++			++		++				++			++					NA
	CH255-77K24							++									++								NA
	CH255-86E1	+++		++		+++		++			++		++				+++			+++					NA
	CH255-93P10	+++		+++		+++		+++			+++		+++				+++			+++					NA
	CH255-52M24	+++		+++		+++		+++			+++		++				+++			+++					NA
	CH255-53A22	+++				++		+++			++		++				++			++					NA
	CH255-58E7	+++		++		++		+++			++		++				++								NA
	CH255-62A2	+++		+++		+++		+++			+++		++				++			+++					NA
	CH255-68K1	+++		+++		+++		+++			++		+++				+++			+++					NA
	CH255-75M1	+++		++		+++		+++			++		+++				+++			+++					NA
	CH255-74P7	+++				+++		+++			+++						+++			++					NA
	CH255-86F14	+++		++		++		++					++												NA
	CH255-91A3	+++		++		+++		+++			++		++				+++			++					NA
	CH255-91A8	++		++		++		+++			+++		++				++			++					NA
	CH255-73I14	++		++		++		++			++		++												NA
	CH255-77N24	++		++		++		++			++		++				++			++					NA
	CH255-62P2	+++		++		++		+++			++		++				++			+++					NA
	A1.36				++			++							+++	++					+++	++		+++	monomeric
	E.32	+++	+++	+++	++	+++		+++	++	++		++	+++	++	++	++	+++		+++	++	+++	++	++		SF1+monomeric
	E.54	+++		+++		+++		+++	+++	+++	+++	+++	+++				+++		+++	+++	+++			+++	monomeric
	CH255-77L1	+++	+++	+++	++	+++		+++	++	++	++	+++	++				++	++	+++	++	+++
GROUP 2	A1.12		+++											++	+++				+++		+++	++			SF2
	A1.50		+++							++					+++	++					++				SF2
	A1.60															++									SF2
	A1.64														++				++						SF2
	E.7		+++		+++					+++					+++	+++			+++		+++		+++		SF2
	E.24		+++		+++					+++					+++	+++					+++		+++		SF2
	E.33														+++								+		SF2
	E.34		+++		+++					+++				+++	+++	+++			+++		+++	+++	+++		SF2
	E.36				+++										+++										SF2
	G.84				+++					+++				++	++	++			++		+++	+++	++		SF2
	CH255-90D8		+++		+++				++	+++					++	++			++		+++		+++		NA
	CH255-58L10		+++		+++				++	+++				++	++	+++			+++		++	+++	++		NA
	CH255-67O23		++		+++				++	+++				+++	+++	+++			++		++	+++	+++		NA
	CH255-49C21		+++		+++				++	++				++	+++	++			++		+++	++	+++		NA
	CH255-91G23				++				++	+++				+++	+++	+++			+++		++	+++	+++		NA
	CH255-61G22		+++		+++				++	+++				+++	+++	+++			++		+++	+++	+++		NA
	CH255-73G21																								NA
	CH255-50P4		++		++				++	+++				++	++	++			+++		++	+++	++		NA
	A1.49		++	++	+++							++			++	++			+++	++	+++	++			monomeric
	E.83							+++				++			++			+++		++	++		++		monomeric
	F.94			++	+++	+++		+++		++		++	++							+++	+++			+++	monomeric
GROUP 3	A1.19												++			++			+++		+++	++			SF3+monomeric
	A1.40		++						++							++							++		SF2+monomeric
	A1.44	++	+++		++	++							+++		++			++	++		+++		+++		monomeric
	A1.73											++			++							++			SF2+monomeric
	C8	++		++	++	++	++	++				++	++					++		++			++		SF3+monomeric
	E.27											+++						+++							SF3
	E.35	+++	+++			+++					+++	+++					+++	+++	+++	+++					SF3+monomeric
	E.95	++		++		+++		++		+++		++	++								+++		++	+++	monomeric
	E.104	++		++		++		+++		++		++								+++			+++	++	monomeric
	G.18	++	++	++	++		++				++														SF1+SF2
	G.81	++	++	+++		++	++										++			+++	+++	++			monomeric
	G.97				++	++			++						++				++	+++	+++				monomeric
GROUP 4	A1.15		++		++	++													++	++	++				NA
	E.1							+++		+++										+++	+++				monomeric
	E.31	++	++	++	++	++	++	++	++	+++		++	++	++	++	++		++	+++	++	+++	++	+++		monomeric
Note. Chromosome cell colors reflect gSF: light gray for gSF1; dark gray for gSF2 (according to our data). "Exceptional" clones indicated below the dotted line.
aChromosomes 5 and 17 cells have been colored as gorilla chromosomes XVII and V, respectively, according to their centromere.
bAccording to the monomeric distribution in the phylogenetic tree.

## Sheet: Table S7
Table S7. Hybridization results of 16 gorilla centromeric clones on chimpanzee and orangutan metaphase chromosomes, classified by hybridization pattern.
	PLASMID/BAC	PTR chromosome																								gorilla suprachromosomal family (SF)b
		1-I	2-III	3-IV	4-V	5-VI	6-VII	7-VIII	8-X	9-XI	10-XII	11-IX	12-IIp	13-IIq	14-XIII	15-XIV	16-XV	17-XVIII	18-XVI	19-XVII	20-XIX	21-XX	22-XXI	23-XXII	X
SF1	E.5		++				++									+++		++			++	++	++	+++		SF1
	E.73		++				++								++	+++	++	++			++	++	++	+++		SF1
	F.8		++				++								++	+++		++			++	++	++	+++		SF1
	G.105		++				++									+++		++			++	++	++	+++		SF1
	CH255-54G3			++												++	++	++	++		+++	+++	+++	+++
	CH255-72A8		++						++		++					+++	++	+++	+++		+++	+++	+++	+++
	CH255-77K24		++	++												++			++		++	++	+++	+++
	CH255-52M24		++	++					+++				++			+++	++		++		+++	+++		+++
	CH255-62P2		++	++												+++	++	++	++		+++	++	+++	+++
	CH255-77L1		++	++				++	++		++					+++	+++	++	+	++	+++	++	++	++	++
SF2	E.7									++		++		++												SF2
	G.84									++		++		++												SF2
	CH255-49C21											+++		++
	CH255-73G21											+++		+++
	CH255-50P4											+++		+++
SF3	E.27	++				++				+++			++							++					+++	SF3
	PLASMID/BAC	PPY chromosome																								gorilla suprachromosomal family (SF)
		1-I	2-III	3-IV	4-V	5-VI	6-VIII	7-X	8-XI	9-XII	10-VII	11-IIq	12-IIp	13-IX	14-XIII	15-XIV	16-XV	17-XVIII	18-XVI	19-XVII	20-XIX	21-XX	22-XXI	23-XXII	X
SF1	E.5	NO SIGNAL																								SF1
	E.73	NO SIGNAL																								SF1
	F.8	NO SIGNAL																								SF1
	G.105	NO SIGNAL																								SF1
	CH255-54G3	NO SIGNAL
	CH255-72A8	NO SIGNAL
	CH255-77K24	NO SIGNAL
	CH255-52M24	NO SIGNAL
	CH255-62P2	NO SIGNAL
	CH255-77L1	++	++	+			+	++								++	+		++	+		+	+	++
SF2	E.7	++	++	++	++		++	++	++		++	++	++	++	++	++	++	++	++	++	++	++	++	++	++	SF2
	G.84		+++	++	++		++	++	++		++	++	++	++	++	++	++	++	++	++	++	++	++	++	++	SF2
	CH255-49C21		++						++			++		++							++		+++	+++
	CH255-73G21		++										++			++			++		++		++	+++
	CH255-50P4		+++	++			++	++				++					++	++	+++	++	++	+++	++	+++
SF3	E.27												++							++				++	++	SF3
Note. Chromosome cell colors reflect gSF: light gray for gSF1; dark gray for gSF2 (according to our data). "Exceptional" clones indicated below the dotted line.
bAccording to the monomeric distribution in the phylogenetic tree.										..
